# Supplementary material for: ClSCPL50 Is Associated with Waterlogging-Induced Shoot Elongation in Watermelon as Revealed by BSA-Seq and Transcriptome Profiling
Source: Plants (Basel). 2026 May 29;15(11):1686. doi: 10.3390/plants15111686 (PMC13259023; doi:10.3390/plants15111686)
Supplement: Supplementary file 1 [file plants-15-01686-s001.zip]

Archive with 6 entries (6 files):
- Table S1. Summary of sequencing data quality.xlsx
- Table S2. primers used for KASP genotyping.xlsx
- Table S3. primers used for qRT-PCR.xlsx
- Table S4. primer used for cloning of the candidate genes.xlsx
- Figure S1-ClSCPL50_domain.tif
- Figure S2-Alignment of promoter sequences of ClSCPL50 in ZJU048 and ZJU068..tif
