# Supplementary material for: ClSCPL50 Is Associated with Waterlogging-Induced Shoot Elongation in Watermelon as Revealed by BSA-Seq and Transcriptome Profiling
Source: Plants (Basel). 2026 May 29;15(11):1686. doi: 10.3390/plants15111686 (PMC13259023; doi:10.3390/plants15111686)
Supplement: Supplementary file 1 [file plants-15-01686-s001.zip › Table S1. Summary of sequencing data quality.xlsx]

## Sheet: Sheet1
Table S1. Summary of sequencing data quality
Sample	Raw bases (G)	Valid bases (G)	Q20 (%)	Q30 (%)	GC content (%)	Mapped (%)	Mean depth (X)	Coverage 5X (%)	Coverage 10X (%)
ZJU048	5.36	4.1	95.44	88.96	35.91	91.56	10.12	80.58	35.06
ZJU068	5.57	4.66	96.32	91.33	35.49	91.83	11.56	86.62	49.19
H-pool	15.8	14.55	97.58	94.05	36.05	98.16	38.3	97.24	95.57
L-pool	15.52	13.92	97.24	93.31	37.59	94.74	35.25	95.4	87.53
