# Supplementary material for: ClSCPL50 Is Associated with Waterlogging-Induced Shoot Elongation in Watermelon as Revealed by BSA-Seq and Transcriptome Profiling
Source: Plants (Basel). 2026 May 29;15(11):1686. doi: 10.3390/plants15111686 (PMC13259023; doi:10.3390/plants15111686)
Supplement: Supplementary file 1 [file plants-15-01686-s001.zip › Table S2. primers used for KASP genotyping.xlsx]

## Sheet: Sheet1
Table S2. Primer used for KASP genotype
Marker Name	Primer name	Sequence
M1	10475818-fam	GAAGGTGACCAAGTTCATGCTACAGTTCCAGGGCATTAAAGATC
	10475818-hex	GAAGGTCGGAGTCAACGGATTACAGTTCCAGGGCATTAAAGATA
	10475818-common	ACCTCTAGCTCTCAAATGTCCTTTT
M2	10883019-fam	GAAGGTGACCAAGTTCATGCTCATGTTATAATCTTCACGAGGAC
	10883019-hex	GAAGGTCGGAGTCAACGGATTCATGTTATAATCTTCACGAGGAT
	10883019-common	TTCTCTGGTTTGAAGATAGAACG
M3	11091993-fam	GAAGGTGACCAAGTTCATGCTTCCAAGATTTTGATCACGAACAC
	11091993-hex	GAAGGTCGGAGTCAACGGATTTCCAAGATTTTGATCACGAACAT
	11091993-common	GGATCACACAATCTGTTCTAAAG
M4	11403166-fam	GAAGGTGACCAAGTTCATGCTATGGTCTTTAGGCCTACCC
	11403166-hex	GAAGGTCGGAGTCAACGGATTATGGTCTTTAGGCCTACCT
	11403166-common	CCTTGTGTTTCCTGCTGATTTTT
M5	11560218-fam	GAAGGTGACCAAGTTCATGCTTATTCTACGGCATCACAGCGC
	11560218-hex	GAAGGTCGGAGTCAACGGATTTATTCTACGGCATCACAGCGT
	11560218-common	GGCCGCCCAAAATTCTTTCCAAAAA
M6	11916300-fam	GAAGGTGACCAAGTTCATGCTTTTCCACTTAGAGCAGCGCACTA
	11916300-hex	GAAGGTCGGAGTCAACGGATTTTTCCACTTAGAGCAGCGCACTG
	11916300-common	CTTCGCTACAAAGTTTAGCAATGCC
M7	12286210-fam	GAAGGTGACCAAGTTCATGCTCTCCAAAATGACCAAAATGCCCT
	12286210-hex	GAAGGTCGGAGTCAACGGATTCTCCAAAATGACCAAAATGCCCC
	12286210-common	AGAACCTCTCGAGAAAAAGCGTT
M8	12598216-fam	GAAGGTGACCAAGTTCATGCTCTAGTACTATGCTTTAGGAGCTA
	12598216-hex	GAAGGTCGGAGTCAACGGATTCTAGTACTATGCTTTAGGAGCTG
	12598216-common	CCTACTAGCATAGTAAATTGCCT
M9	15694838-fam	GAAGGTGACCAAGTTCATGCTCGTCTCCACTAATTAAACATCAG
	15694838-hex	GAAGGTCGGAGTCAACGGATTCGTCTCCACTAATTAAACATCAA
	15694838-common	GATCATCTTCATAGATCAGTCGA
M10	17062197-fam	GAAGGTGACCAAGTTCATGCTGACAGTAAGTCGACCCTTCACCT
	17062197-hex	GAAGGTCGGAGTCAACGGATTGACAGTAAGTCGACCCTTCACCA
	17062197-common	GGACCAGTGGTACTTAAGGAGTTAG
