# Supplementary material for: ClSCPL50 Is Associated with Waterlogging-Induced Shoot Elongation in Watermelon as Revealed by BSA-Seq and Transcriptome Profiling
Source: Plants (Basel). 2026 May 29;15(11):1686. doi: 10.3390/plants15111686 (PMC13259023; doi:10.3390/plants15111686)
Supplement: Supplementary file 1 [file plants-15-01686-s001.zip › Table S3. primers used for qRT-PCR.xlsx]

## Sheet: Sheet1
Table S3. Primer used for qRT-PCR
Primer name	Sequence	ID	Accession Numbers
Actin-F	GGCCAATGTGCCTGCTATGT	Cla97C01G014580	KAE9449776.1
Actin-R	GCCTCTGGACCTGCTTCATC
ClSBT1-F	GCGCTCATGACAACAGCTTA	Cla97C07G134350	KAA0056503.1
ClSBT1-R	GGGATCAACATGGCCTGAAC
ClSBT2-F	GCCACTGGAATGAGCTTCAG	Cla97C07G134370	KAA0056497.1
ClSBT2-R	CATGGCTGCCAGAATATCCG
ClXSP1-F	GCCATGTACAAGGTCTGCTG	Cla97C07G134380	KAE8648139.1
ClXSP1-R	GATCGGGTCCTCGGTGTAAT
ClXSP2-F	ACCATGGTTAGCAGCTCTGT	Cla97C07G134390	TYK29044.1
ClXSP2-R	TTGGGCCTCTGGATGAGAAG
ClSCPL50-F	GGCTATCTTCCGATCAACGC	Cla97C07G134400	KAA0056470.1
ClSCPL50-R	GACCGAGCTCGAAGAAGTTG
