# Supplementary material for: ClSCPL50 Is Associated with Waterlogging-Induced Shoot Elongation in Watermelon as Revealed by BSA-Seq and Transcriptome Profiling
Source: Plants (Basel). 2026 May 29;15(11):1686. doi: 10.3390/plants15111686 (PMC13259023; doi:10.3390/plants15111686)
Supplement: Supplementary file 1 [file plants-15-01686-s001.zip › Table S4. primer used for cloning of the candidate genes.xlsx]

## Sheet: Sheet1
Table S4. Primer used for cloning of the candidate genes
Primer name	Sequence	Accession Numbers
ClSCPL50-F	ATGGACTTGACCAACTTTCTTCT	KAA0056470.1
ClSCPL50-R	TCACCAAACCCCAAAATCACTA
